# Supplementary material for: Association of antimicrobial resistance and gut microbiota composition in human and non-human primates at an urban ecotourism site
Source: Gut Pathog. 2020 Mar 10;12:14. doi: 10.1186/s13099-020-00352-x (PMC7063749; doi:10.1186/s13099-020-00352-x)
Supplement: Supplementary file 3 — Additional file 3: Table S1. The taxonomic identity of significantly different OTUs detected using negative binomial log model. [file 13099_2020_352_MOESM3_ESM.xlsx]

## Sheet: Sheet1
	OTUs	Phylum	Family	Genus	Species
	Otu00001	p__Firmicutes	f__Veillonellaceae	g__Megasphaera	g__Megasphaera_unclassified
	Otu00002	p__Bacteroidetes	f__Bacteroidaceae	g__Bacteroides	g__Bacteroides_unclassified
	Otu00003	p__Bacteroidetes	f__Bacteroidaceae	g__Bacteroides	s__Bacteroides_uniformis
	Otu00005	p__Firmicutes	f__Ruminococcaceae	f__Ruminococcaceae_unclassified	f__Ruminococcaceae_unclassified
	Otu00010	p__Firmicutes	f__Ruminococcaceae	g__Oscillospira	g__Oscillospira_unclassified
	Otu00012	p__Proteobacteria	f__Enterobacteriaceae	f__Enterobacteriaceae_unclassified	f__Enterobacteriaceae_unclassified
	Otu00016	p__Firmicutes	f__Ruminococcaceae	f__Ruminococcaceae_unclassified	f__Ruminococcaceae_unclassified
	Otu00019	p__Firmicutes	f__Ruminococcaceae	g__Oscillospira	g__Oscillospira_unclassified
	Otu00021	p__Firmicutes	f__Ruminococcaceae	f__Ruminococcaceae_unclassified	f__Ruminococcaceae_unclassified
	Otu00027	p__Verrucomicrobia	f__Verrucomicrobiaceae	g__Akkermansia	s__Akkermansia_muciniphila
	Otu00033	p__Firmicutes	f__Christensenellaceae	f__Christensenellaceae_unclassified	f__Christensenellaceae_unclassified
	Otu00035	p__Firmicutes	o__Clostridiales_unclassified	o__Clostridiales_unclassified	o__Clostridiales_unclassified
	Otu00042	p__Firmicutes	o__Clostridiales_unclassified	o__Clostridiales_unclassified	o__Clostridiales_unclassified
	Otu00052	p__Bacteroidetes	f__Bacteroidaceae	g__Bacteroides	s__Bacteroides_ovatus
	Otu00058	p__Firmicutes	f__Christensenellaceae	f__Christensenellaceae_unclassified	f__Christensenellaceae_unclassified
	Otu00059	p__Firmicutes	f__Ruminococcaceae	f__Ruminococcaceae_unclassified	f__Ruminococcaceae_unclassified
	Otu00060	p__Bacteroidetes	f__Porphyromonadaceae	g__Parabacteroides	g__Parabacteroides_unclassified
	Otu00064	p__Firmicutes	f__Ruminococcaceae	f__Ruminococcaceae_unclassified	f__Ruminococcaceae_unclassified
	Otu00065	p__Actinobacteria	f__Bifidobacteriaceae	g__Bifidobacterium	s__Bifidobacterium_adolescentis
	Otu00075	p__Spirochaetes	f__Spirochaetaceae	f__Spirochaetaceae_unclassified	f__Spirochaetaceae_unclassified
	Otu00078	p__Firmicutes	f__Ruminococcaceae	g__Oscillospira	g__Oscillospira_unclassified
	Otu00082	p__Firmicutes	f__Veillonellaceae	g__Dialister	g__Dialister_unclassified
	Otu00085	p__Bacteroidetes	f__Bacteroidaceae	g__Bacteroides	s__Bacteroides_caccae
	Otu00113	p__Firmicutes	f__Ruminococcaceae	g__Oscillospira	g__Oscillospira_unclassified
	Otu00115	p__Firmicutes	f__Clostridiaceae	g__Clostridium	g__Clostridium_unclassified
	Otu00127	p__Firmicutes	o__Clostridiales_unclassified	o__Clostridiales_unclassified	o__Clostridiales_unclassified
	Otu00131	p__Bacteroidetes	f__Bacteroidaceae	g__Bacteroides	g__Bacteroides_unclassified
	Otu00132	p__Actinobacteria	f__Bifidobacteriaceae	g__Bifidobacterium	s__Bifidobacterium_longum
	Otu00137	p__Firmicutes	f__Ruminococcaceae	f__Ruminococcaceae_unclassified	f__Ruminococcaceae_unclassified
	Otu00150	p__Firmicutes	f__Ruminococcaceae	g__Oscillospira	g__Oscillospira_unclassified
	Otu00152	p__Firmicutes	f__Ruminococcaceae	f__Ruminococcaceae_unclassified	f__Ruminococcaceae_unclassified
	Otu00153	p__Firmicutes	f__Christensenellaceae	f__Christensenellaceae_unclassified	f__Christensenellaceae_unclassified
	Otu00158	p__Firmicutes	o__Clostridiales_unclassified	o__Clostridiales_unclassified	o__Clostridiales_unclassified
	Otu00163	p__Firmicutes	o__Clostridiales_unclassified	o__Clostridiales_unclassified	o__Clostridiales_unclassified
	Otu00171	k__Bacteria_unclassified	k__Bacteria_unclassified	k__Bacteria_unclassified	k__Bacteria_unclassified
